# Supplementary material for: Floral Biology, Breeding System and Conservation Implications for the Azorean Endemic Azorina vidalii (Campanulaceae)
Source: Plants (Basel). 2025 Jun 10;14(12):1774. doi: 10.3390/plants14121774 (PMC12197116; doi:10.3390/plants14121774)
Supplement: Supplementary file 1 [file plants-14-01774-s001.zip]

Archive with 1 entries (1 files):
- plants-3654894-supplementary.pdf
